# Supplementary material for: A New Antibody–Cytokine Construct Targeting Natural Killer Cells: An Immunotherapeutic Approach to Chronic Lymphocytic Leukemia
Source: Biomolecules. 2025 Jan 13;15(1):117. doi: 10.3390/biom15010117 (PMC11764099; doi:10.3390/biom15010117)
Supplement: Supplementary file 1 [file biomolecules-15-00117-s001.zip]

Archive with 1 entries (1 files):
- biomolecules-3304384-supplementary.pdf
